# Supplementary material for: Deep learning-based fine-grained assessment of aneurysm wall characteristics using 4D-CT angiography
Source: PeerJ. 2025 May 9;13:e19393. doi: 10.7717/peerj.19393 (PMC12068254; doi:10.7717/peerj.19393)
Supplement: Supplemental Information 1 [file peerj-13-19393-s001.zip]

Archive with 15 entries (13 files):
- DA_4DCTA-main/
- DA_4DCTA-main/LSTM_model.py
- DA_4DCTA-main/PlotLosses.py
- DA_4DCTA-main/attention.py
- DA_4DCTA-main/constant_value.py
- DA_4DCTA-main/feature.py
- DA_4DCTA-main/gui.py
- DA_4DCTA-main/io_utils.py
- DA_4DCTA-main/jupyter_notebook/
- DA_4DCTA-main/jupyter_notebook/1.0 Prepare.ipynb
- DA_4DCTA-main/jupyter_notebook/2.1 Train (all).ipynb
- DA_4DCTA-main/navi_feature.py
- DA_4DCTA-main/pipeline.py
- DA_4DCTA-main/project.py
- DA_4DCTA-main/viz_utils.py
