# Supplementary material for: Deep learning-based fine-grained assessment of aneurysm wall characteristics using 4D-CT angiography
Source: PeerJ. 2025 May 9;13:e19393. doi: 10.7717/peerj.19393 (PMC12068254; doi:10.7717/peerj.19393)
Supplement: Supplemental Information 1 [file peerj-13-19393-s001.zip › DA_4DCTA-main/constant_value.py]

# the number of node in a hidden layer 
num_node = 128
# the number of lstm layer
num_layer = 5
