# Supplementary material for: Deep learning-based fine-grained assessment of aneurysm wall characteristics using 4D-CT angiography
Source: PeerJ. 2025 May 9;13:e19393. doi: 10.7717/peerj.19393 (PMC12068254; doi:10.7717/peerj.19393)
Supplement: Supplemental Information 1 [file peerj-13-19393-s001.zip › DA_4DCTA-main/jupyter_notebook/1.0 Prepare.ipynb]

# %% [code]
import sys,os
sys.path.append(os.pardir)
import pipeline, project

proj_dir = './projects/20240415/'
data_dir = './dataset/raw_data/'

# %% [code]
pman = project.ProjectManager(data_dir, proj_dir, ['blue', 'skyblue', 'green', 'yellow', 'red'])
pman.save()

# %% [code]
# feature extraction
pman = project.ProjectManager.load(proj_dir)
pipe = pipeline.Pipeline(pman)
args = {"use_header":True, "data_type":'all', "training":[]
        , "testing":['A01', 'A02', 'A03', 'A05', 'A06-1', 'A06-2', 'A07'
                    , 'H01', 'H02', 'H03', 'H04', 'H05', 'H06', 'H07', 'H08', 'H09', 'H10', 'H11'
                    , 'K01', 'K02', 'K03', 'K04', 'K05', 'K06', 'K07', 'K08', 'K09-1', 'K09-2', 'K10'
                    , 'K11', 'K12', 'K13', 'K13-2', 'K14', 'K15', 'K16', 'K17', 'K18', 'K19', 'K20', 'K21'
                    , 'K22', 'K23', 'K24', 'K25', 'K26', 'K27', 'K28', 'K29'
                    , 'M01', 'M02', 'M03']}

pipe.do_feature_ext_all(args)

# %% [code]
