# Supplementary material for: Deep learning-based fine-grained assessment of aneurysm wall characteristics using 4D-CT angiography
Source: PeerJ. 2025 May 9;13:e19393. doi: 10.7717/peerj.19393 (PMC12068254; doi:10.7717/peerj.19393)
Supplement: Supplemental Information 1 [file peerj-13-19393-s001.zip › DA_4DCTA-main/jupyter_notebook/2.1 Train (all).ipynb]

# %% [code]
import sys,os
sys.path.append(os.pardir)
import pipeline, project
import RevIN
import gc
import keras

from keras import backend as K
import tensorflow as tf
import numpy as np

proj_dir = './projects/'

# %% [code]
pman = project.ProjectManager.load(proj_dir)
pipe = pipeline.Pipeline(pman)
nb_epoch = 100 
num_node = 4
num_layer = 1
use_dropout = True
feature_type = 'speed and acceleration'

#-----SEIKA-----
training_list = ['A01S', 'A02S', 'A03S', 'A04S', 'A05S'
                , 'H01S', 'H02S', 'H03S', 'H04S', 'H05S', 'H06S'
                , 'H07S', 'H08S', 'H09S', 'H10S', 'H11S'
                , 'K01S', 'K02S', 'K03S', 'K04S', 'K05S', 'K06S', 'K07S', 'K08S'
                , 'K09-1S', 'K09-2S', 'K10S', 'K11S', 'K12S', 'K13-1S', 'K14S'
                , 'K15S', 'K16S', 'K18S', 'K19S', 'K20S', 'K22S'
                , 'M01S', 'M03']

testing_case = ['M02S', ]

drop_prob = 0.5
pipe.train(pman, nb_epoch, num_node, num_layer, use_dropout, drop_prob, feature_type, eval_method="given"
           , train_dir_base=training_list, test_case = testing_case
           , test_dir_base="testM02S01", additional_test_dir_bases=["blueM02S","skyblueM02S","greenM02S",
                                                                   "yellowM02S","redM02S","testM02S02",
                                                                   "testM02S03"])

# %% [code]
